# Supplementary material for: Spherified Pd0.33Ni0.67/BCNT Catalyst for Nitrobenzene Hydrogenation
Source: Int J Mol Sci. 2025 Jun 5;26(11):5420. doi: 10.3390/ijms26115420 (PMC12155155; doi:10.3390/ijms26115420)
Supplement: Supplementary file 1 [file ijms-26-05420-s001.zip]

Archive with 1 entries (1 files):
- ijms-3662180-supplementary.pdf
